# Supplementary material for: A benchmarking study of copy number variation inference methods using single-cell RNA-sequencing data
Source: Precis Clin Med. 2025 Jun 4;8(2):pbaf011. doi: 10.1093/pcmedi/pbaf011 (PMC12204187; doi:10.1093/pcmedi/pbaf011)
Supplement: pbaf011_Supplemental_Files [file pbaf011_supplemental_files.zip]

Archive with 6 entries (6 files):
- Suppl_figures_corrected.pdf
- Supplementary_Table_1.xlsx
- Supplementary_Table_2._docx.docx
- Supplementary_Table_3.xlsx
- Supplementary_Table_4.xlsx
- Supplemetary Table 5.xlsx
