# Supplementary material for: A benchmarking study of copy number variation inference methods using single-cell RNA-sequencing data
Source: Precis Clin Med. 2025 Jun 4;8(2):pbaf011. doi: 10.1093/pcmedi/pbaf011 (PMC12204187; doi:10.1093/pcmedi/pbaf011)
Supplement: pbaf011_Supplemental_Files [file pbaf011_supplemental_files.zip › Supplementary_Table_1.xlsx]

## Sheet: summary
Supplementray Table 1. Percentage of CNVs only be detected in less than 5% of cells
Reference data	Protocols	Methods	Percentage
ScRNA-seq	10x	CaSpER	0.28
ScRNA-seq	C1-HT	CaSpER	0.19
ScRNA-seq	C1	CaSpER	0.31
ScRNA-seq	ICELL8	CaSpER	0.16
Bulk RNA-seq from HCC1395BL	10x	CaSpER	0.78
Bulk RNA-seq from HCC1395BL	C1-HT	CaSpER	0.65
Bulk RNA-seq from HCC1395BL	C1	CaSpER	0.68
Bulk RNA-seq from HCC1395BL	ICELL8	CaSpER	0.86
Bulk RNA-seq from Gtex	10x	CaSpER	0.81
Bulk RNA-seq from Gtex	C1-HT	CaSpER	0.1
Bulk RNA-seq from Gtex	C1	CaSpER	0.17
Bulk RNA-seq from Gtex	ICELL8	CaSpER	0.57
ScRNA-seq	10x	CopyKAT	0.12
ScRNA-seq	C1-HT	CopyKAT	0.19
ScRNA-seq	C1	CopyKAT	0.12
ScRNA-seq	ICELL8	CopyKAT	0.21
Bulk RNA-seq from HCC1395BL	10x	CopyKAT	0.13
Bulk RNA-seq from HCC1395BL	C1-HT	CopyKAT	0.06
Bulk RNA-seq from HCC1395BL	C1	CopyKAT	0.04
Bulk RNA-seq from HCC1395BL	ICELL8	CopyKAT	0.16
Bulk RNA-seq from Gtex	10x	CopyKAT	0.13
Bulk RNA-seq from Gtex	C1-HT	CopyKAT	0.05
Bulk RNA-seq from Gtex	C1	CopyKAT	0.04
Bulk RNA-seq from Gtex	ICELL8	CopyKAT	0.21
