# Supplementary material for: A benchmarking study of copy number variation inference methods using single-cell RNA-sequencing data
Source: Precis Clin Med. 2025 Jun 4;8(2):pbaf011. doi: 10.1093/pcmedi/pbaf011 (PMC12204187; doi:10.1093/pcmedi/pbaf011)
Supplement: pbaf011_Supplemental_Files [file pbaf011_supplemental_files.zip › Supplementary_Table_3.xlsx]

## Sheet: summary
Supplementary Table 3. Performance of the three CNV inference methods in rare subclones evaluation
Protocol	Design	Method	Success run	Number of clusters	Proportion of cells
Dropseq	99_1	inferCNV	1	6.6	1
		CaSpER	1	12.1	1
		sciCNV	1	13.7	1
		CopyKAT	0.9	12.7	1
		HoneyBADGER-expression	0.6	21.8	1
		HoneyBADGER-allele	0.2	24	1
	98_2	inferCNV	1	5	1
		CaSpER	0.7	7	1
		sciCNV	1	7.3	1
		CopyKAT	1	5.9	1
		HoneyBADGER-expression	0.5	12.2	1
		HoneyBADGER-allele	0.2	11.5	1
	95_5	inferCNV	1	4	1
		CaSpER	1	5.4	0.9
		sciCNV	1	4.5	1
		CopyKAT	1	4.3	0.98
		HoneyBADGER-expression	0.3	10	0.733
		HoneyBADGER-allele	0.1	11	0.6
	90_10	inferCNV	1	4	1
		CaSpER	1	4.1	0.97
		sciCNV	1	3.1	1
		CopyKAT	1	4	1
		HoneyBADGER-expression	1	8.4	0.81
		HoneyBADGER-allele	0.5	16	0.42
CelSeq2	99_1	inferCNV	1	7.7	1
		CaSpER	0.8	13.6	1
		sciCNV	0.5	16.4	1
		CopyKAT	1	9.4	1
		HoneyBADGER-expression	1	13.3	1
		HoneyBADGER-allele	0	NA	NA
	98_2	inferCNV	1	4.9	1
		CaSpER	1	13	1
		sciCNV	0.4	6.5	1
		CopyKAT	1	6	1
		HoneyBADGER-expression	0.9	7.9	1
		HoneyBADGER-allele	0	NA	NA
	95_5	inferCNV	1	3	1
		CaSpER	1	5.2	0.96
		sciCNV	1	10	0.8
		CopyKAT	1	3.2	1
		HoneyBADGER-expression	1	4.7	0.88
		HoneyBADGER-allele	0.4	17	0.75
	90_10	inferCNV	1	3	1
		CaSpER	1	4.9	0.98
		sciCNV	0.9	5.6	0.733
		CopyKAT	1	3	1
		HoneyBADGER-expression	0.9	3.8	0.8
		HoneyBADGER-allele	0.7	15.7	0.586
10X	99_1	inferCNV	1	4.2	1
		CaSpER	0.9	8.4	1
		sciCNV	0.8	9.1	1
		CopyKAT	1	7.3	1
	98_2	inferCNV	1	3	1
		CaSpER	0.9	4	1
		sciCNV	0.9	8.8	1
		CopyKAT	0.7	4.1	1
	95_5	inferCNV	1	3	1
		CaSpER	1	3.6	0.92
		sciCNV	1	5.6	0.82
		CopyKAT	1	3.7	0.92
	90_10	inferCNV	1	3	1
		CaSpER	1	3	0.99
		sciCNV	1	3.1	0.9
		CopyKAT	1	3	1
	199_1	inferCNV	1	5.8	1
		CaSpER	1	13.1	1
		sciCNV	0.8	18.3	1
		CopyKAT	0.9	12.2	1
	198_2	inferCNV	1	3.6	1
		CaSpER	0.8	6	1
		sciCNV	0.6	13.5	1
		CopyKAT	0.8	7.3	1
	195_5	inferCNV	1	3.2	0.96
		CaSpER	1	3.9	0.98
		sciCNV	0.7	8.4	0.8
		CopyKAT	1	3.3	1
	190_10	inferCNV	1	3	1
		CaSpER	1	3	0.99
		sciCNV	1	3.8	0.85
		CopyKAT	1	3	1
	499_1	inferCNV	0.9	12.8	1
		CaSpER	0.4	23.5	1
		sciCNV	0	NA	NA
		CopyKAT	0.6	19.3	1
	498_2	inferCNV	1	7.3	1
		CaSpER	0.8	16.9	1
		sciCNV	0.3	24.7	1
		CopyKAT	0.8	16.1	1
	495_5	inferCNV	1	3	1
		CaSpER	1	5.8	0.98
		sciCNV	1	16.2	0.86
		CopyKAT	1	6	1
	490_10	inferCNV	1	3	0.99
		CaSpER	1	4.4	0.98
		sciCNV	0.9	10.8	0.789
		CopyKAT	1	3.6	0.98
	999_1	inferCNV	0.7	11	1
		CaSpER	0.1	12	1
		sciCNV	0.1	15	1
		CopyKAT	0.2	19	1
	998_2	inferCNV	0.7	6.2	1
		CaSpER	0.5	19.2	1
		sciCNV	0	NA	NA
		CopyKAT	0.6	23.2	1
	995_5	inferCNV	1	5.5	0.98
		CaSpER	1	10.5	0.96
		sciCNV	0.4	28	0.85
		CopyKAT	1	8.8	1
	990_10	inferCNV	1	3	1
		CaSpER	1	6	0.99
		sciCNV	0.9	18.6	0.789
		CopyKAT	1	6.1	1
