# Supplementary material for: A benchmarking study of copy number variation inference methods using single-cell RNA-sequencing data
Source: Precis Clin Med. 2025 Jun 4;8(2):pbaf011. doi: 10.1093/pcmedi/pbaf011 (PMC12204187; doi:10.1093/pcmedi/pbaf011)
Supplement: pbaf011_Supplemental_Files [file pbaf011_supplemental_files.zip › Supplementary_Table_4.xlsx]

## Sheet: summary
Supplementary Table 4. BAF shif thresholds in CaSpER analysis
	C1 PE	C1 SE	C1-HT	ICELL8	10X
50bp_50K	0.35	0.15	0.44	0.15	0.255
50bp_100K	0.22	0.15	0.47	0.26	0.245
50bp_250K	0.31	0.15	0.44	0.32	0.23
50bp_500K	0.32	0.15	0.33	0.375	NA
50bp_1M	0.32	0.48	NA	0.48	NA
75bp_50K	0.29	0.27	0.26	0.15	0.34
75bp_100K	0.245	0.265	0.26	0.315	0.34
75bp_250K	0.255	0.24	0.26	0.28	0.36
75bp_500K	0.325	0.25	0.28	0.315	NA
75bp_1M	0.36	0.38	NA	0.49	NA
100bp_50K	0.42	0.15	0.25	0.15	0.26
100bp_100K	0.2	0.15	0.26	0.28	0.26
100bp_250K	0.26	0.15	0.25	0.3	0.235
100bp_500K	0.3	0.36	0.4	0.31	NA
100bp_1M	0.305	0.25	NA	0.49	NA
125bp_50K	0.25	0.33	0.25	0.15	NA
125bp_100K	0.18	0.325	0.28	0.3	NA
125bp_250K	0.3	0.205	0.33	0.49	NA
125bp_500K	0.37	0.275	0.27	0.29	NA
125bp_1M	0.38	0.285	NA	0.35	NA
150bp_50K	0.255	0.34	NA	0.33	NA
150bp_100K	0.255	0.15	NA	0.29	NA
150bp_250K	0.3	0.29	NA	0.325	NA
150bp_500K	0.305	0.315	NA	0.305	NA
150bp_1M	0.32	0.285	NA	0.31	NA
