# Supplementary material for: A benchmarking study of copy number variation inference methods using single-cell RNA-sequencing data
Source: Precis Clin Med. 2025 Jun 4;8(2):pbaf011. doi: 10.1093/pcmedi/pbaf011 (PMC12204187; doi:10.1093/pcmedi/pbaf011)
Supplement: pbaf011_Supplemental_Files [file pbaf011_supplemental_files.zip › Supplemetary Table 5.xlsx]

## Sheet: Sheet1
Suplementary Table 5. Overall performance and recommendation of selection of the scRNAseq CNV inference methods in different scenarias
	inferCNV	CaSpER	sciCNV	CopyKAT	HoneyBADGER-expression	HoneyBADGER-allele
Sensitivity and specificity
Overall		X		X
CNV gain				X
CNV lost		X
RNA-seq reference dataset
Matched scRNAseq		X		X (better for tag-based protocols)
Matched bulk RNAseq				X
GTeX bulk RNAseq				X
Read length and depth				X
Subpouplation identification
Single scRNAseq platform	X		X (better for low-quality data)	X
Multiple platforms	X (combine with ComBat)			X (combine with ComBat)	Less affected by batch effect	Less affected by batch effect
Rare cell population	X
Real clinical data application
Sensitivity and specificity		X		X
Subpouplation identification	X			X
